# Supplementary material for: Aerobic exercise ameliorates atherosclerosis-induced cognitive impairment via hippocampal IL-33/NF-κB signaling modulation
Source: Front Physiol. 2025 Jun 10;16:1608268. doi: 10.3389/fphys.2025.1608268 (PMC12185423; doi:10.3389/fphys.2025.1608268)
Supplement: Supplementary file 1 [file Table1.xlsx]

## Sheet: Sheet1
List of abbreviations
Atherosclerosis	AS
High-fat high-cholesterol diet	HFHCD
Quantitative real-time polymerase chain reaction	qRT-PCR
Specific pathogen-free	SPF
Wild-type	WT
Laser Speckle Contrast Imaging	LSCI
Phosphate-buffered saline	PBS
RNA Sequencing	RNA-Seq
Western blotting	WB
Analysis of variance	ANOVA
Gene ontology	GO
C-C Motif Chemokine Ligand 17	CCL17
Mucin 5B	MUC5B
Endothelin 1	EDN1
Hydroxycarboxylic acid receptor 1	HCAR1
Interleukin 33	IL-33
Interleukin-1 beta	IL-1β
Interferon-gamma	IFN-γ
Tumor necrosis factor-alpha	TNF-α
C-C Motif Chemokine Ligand 2	CCL2
Glia maturation factor	GMF
Nitric oxide	NO
Reactive oxygen species	ROS
Cornu amoni	CA
Dentate gyrus	DG
