# Supplementary material for: Aerobic exercise ameliorates atherosclerosis-induced cognitive impairment via hippocampal IL-33/NF-κB signaling modulation
Source: Front Physiol. 2025 Jun 10;16:1608268. doi: 10.3389/fphys.2025.1608268 (PMC12185423; doi:10.3389/fphys.2025.1608268)
Supplement: Supplementary file 2 [file DataSheet1.xlsx]

## Sheet: Fig. 1d
Total number			Alternation
WT	AS		WT	AS
32	28		7	6
31	25		6	4
33	26		6	3
34	23		8	4
30	26		9	4
28	25		6	3
32	27		7	3
33	25		6	3
34	25		8	4
33	25		8	4
30	30		7	5
	25			5
	24			6
	26			4
	24			5
	30			6
	29			5
	28			8
	28			6
	27			5
	26			8
	25			5

## Sheet: Fig. 1f
Sniffing A mice percentage (%)			Sniffing B mice percentage (%)
WT	AS		WT	AS
88	45		57	40
85	64		66	63
71	52		56	56
80	73		71	60
89	66		79	47
88	50		65	45
83	60		61	53
89	53		69	52
85	70		70	44
80	69		54	59
73	67		60	56
	71			64
	68			50
	50			29
	77			55
	57			44
	62			47
	73			44
	58			53
	56			50
	58			44
	55			60

## Sheet: Fig. 1h
Total distance			Time in center			Time in peripheral corners
WT	AS		WT	AS		WT	AS
92024.9	69435.8		61.82	33.64		838.18	866.36
87368.6	68723.4		55.64	42.35		844.36	857.65
92078.9	78564.3		70.26	36.65		829.74	863.35
85666.7	80065.2		55.52	32.2		844.48	867.8
98653.7	85854.2		48.23	40		851.77	860
92452.4	87598.5		40.6	42.5		859.4	857.5
96583.9	87564.3		53.5	20.65		846.5	879.35
99768.5	49385.9		46.81	20.52		853.19	879.48
91568.4	48851.2		51.34	18.5		848.66	881.5
97854.3	11564.5		56.45	33.6		843.55	866.4
96857.4	87524.3		48.87	35.4		851.13	864.6
	90564.1			34			866
	85423.5			42.26			857.74
	64587.2			51.4			848.6
	70236.5			47.6			852.4
	64582.5			49.65			850.35
	78265.5			42.6			857.4
	84621.2			40.26			859.74
	80658.5			44.6			855.4
	78546.2			50.22			849.78
	82145.3			52.3			847.7
	74623.1			42.5			857.5

## Sheet: Fig. 2b
		Lesion area (% of en face Aorta)
		WT	AS-SED	AS-EX
		0.1	21.25	10.32
		0.2	28.25	11.25
		0.5	23.74	13.58
		0.43	21.08	14.38
		0.34	19.56	9.28
		0.25	25.73	8.74
		0.56	23.35	6.55
		0.64	26.54	9.58

## Sheet: Fig. 2d
Total number				Alternation
WT	AS-SED	AS-EX		WT	AS-SED	AS-EX
29	16	30		6	2	5
29	19	25		4	1	3
33	19	25		6	2	5
35	18	32		7	2	2
22	15	22		5	1	3
22	20	29		5	3	5
16	17	29		6	0	6
20	16	35		5	2	8

## Sheet: Fig. 2f
Sniffing A mice percentage (%)				Sniffing B mice percentage (%)
WT	AS-SED	AS-EX		WT	AS-SED	AS-EX
89	38	64		50	44	68
80	61	89		61	33	65
89	47	74		56	44	62
85	73	71		57	48	68
91	64	62		61	50	68
94	52	80		55	32	62
83	62	68		78	26	66
89	56	60		69	39	73

## Sheet: Fig. 2h
Total distance				Time in center				Time in peripheral corners
WT	AS-SED	AS-EX		WT	AS-SED	AS-EX		WT	AS-SED	AS-EX
81194.7	68255.8	118208		59.87	30.67	38.93		840.13	869.33	861.07
86462.9	77079.1	126830		38.94	22.93	25.33		861.06	877.07	874.67
91499	82401.3	114065		57.87	20	30		842.13	880	870
85660.5	75821.5	107305		36.13	19.47	45.33		863.87	880.53	854.67
107466	64246.1	103717		40.27	21.87	50		859.73	878.13	850
65947	83120.2	110546		40.8	10.14	38.53		859.2	889.86	861.47
90203.5	39476.5	103205		50.13	15.47	47.6		849.87	884.53	852.4
95291.2	38583.9	126280		41.07	6.67	32.27		858.93	893.33	867.73

## Sheet: Fig. 2j
Blood flow index
WT	AS-SED	AS-EX
305.07	248.02	316.91
366.09	243.55	351.78
261.78	267.17	379.25
274.24	140.67	294.34
374.47	213.23	286.25
291.19	193.55	372.32
293.18	239.97	263.45
380.12	255.41	284.58

## Sheet: Fig. 3f
IL33				CCL17				MUC5B				EDN1				HCAR1
WT	AS-SED	AS-EX		WT	AS-SED	AS-EX		WT	AS-SED	AS-EX		WT	AS-SED	AS-EX		WT	AS-SED	AS-EX
1.18578	2.22038	0.345279		1.395	2.36856	0.653141		0.246402	0	2.09169		1.00253	1.49805	1.15236		1.73243	1.51093	1.02245
0.945511	2.73207	0.51376		0.713628	1.96164	1.3495		0.916619	0.397312	3.56972		0.843191	3.68849	0.890756		0.379141	2.62893	1.65015
1.00405	2.28548	0.360774		0.693647	2.60522	0.689379		1.22516	1.21755	3.25927		0.575774	1.37034	0.539442		1.01345	2.09837	0.475795
0.888329	2.64359	1.33407		1.19773	1.12655	0.936821		1.61182	0	4.24475		1.5785	1.47067	0.976126		0.874972	2.73749	0.548648

## Sheet: Fig. 4b
WT	AS-SED	AS-EX
12	41	21.5
15.2	46.7	26.7
12.6	38	22.5
15.5	41.5	23.3
14.2	45.3	25.6
10.2	39.5	24.3

[truncated: 3 more sheets: Fig. 4d, Fig. 5a, 5d]
